# Supplementary material for: Common and rare exonic MUC5B variants associated with type 2 diabetes in Han Chinese
Source: PLoS One. 2017 Mar 27;12(3):e0173784. doi: 10.1371/journal.pone.0173784 (PMC5367689; doi:10.1371/journal.pone.0173784)
Supplement: S1 Table — (XLSX) [file pone.0173784.s002.xlsx]

## Sheet: Sheet1
Table S1: Basic characteristics of the study participants by type 2 diabetes status in African ancestry replication study
	T2D	Non - T2D	P values
N	2543 (24.45%)	7858 (75.55%)	< 0.0001
Num. of male (%)	989 (38.89%)	3256 (41.44%)	0.0233
Num. of Africans (%)	1042 (40.98%)	760 (9.67%)	< 0.0001
Age (Years)*	55.91 (10.22)	50.88 (11.97)	< 0.0001
BMI (kg/m2) *	30.62 (7.30)	29.82 (7.08)	< 0.0001
* presents mean (std)
