# Supplementary material for: Common and rare exonic MUC5B variants associated with type 2 diabetes in Han Chinese
Source: PLoS One. 2017 Mar 27;12(3):e0173784. doi: 10.1371/journal.pone.0173784 (PMC5367689; doi:10.1371/journal.pone.0173784)
Supplement: S2 Table — (XLSX) [file pone.0173784.s003.xlsx]

## Sheet: Sheet1
Table S2: Description of SNPs in the discovery and replication analyses
Discovery Samples (n = 1908)					Replicaiton samples (n = 10,401)
SNPs	POS	Alle1/Alle2	AF (Alle1)	HWE	Alle1/Alle2	AF (Alle1)	HWE
rs2075853	1247458	T/C	0.3337	0.9418	T/C	0.1664	0.0088
rs80298911	1256409	A/G	0.0055 *	1
rs200226020	1261561	T/C	0.0042 *	1
rs201894106	1262540	T/C	0.0284	0.1632
rs1541314	1263523	A/G	0.0625	0.6151	A/G	0.02	0.3245
rs2943510	1263776	T/C	0.0661	1	T/C	0.0986	0.7032
rs61997210	1264292	T/C	0.0045 *	1	G/C	0.0025 *	1
rs12282798	1266617	T/C	0.0047 *	1
rs55813014	1267325	T/C	0.3313	0.3922	T/C	0.6665	0.1989
rs58125533	1267475	C/T	0.1886	0.4358	C/T	0.1198	0.1187
rs117757264	1267670	A/G	0.0158 *	0.2768	A/G	0.0126 *	0.6818
rs34528873	1269215	T/C	0.0082 *	1	T/C	0.04346	0.1632
rs4963055	1269398	C/T	0.4015	0.4656	T/C	0.2274	0.1297
rs2943517	1271321	G/C	0.3322	0.1536	G/C	0.3088	0.2568
rs2943512	1272226	A/C	0.3296	0.0989	A/C	0.5114	0.6143
rs202131299	1272527	T/C	0.0187	1
rs3021155	1272709	A/G	0.059	0.0296	A/G	0.01995	0.3224
rs3021156	1272754	G/A	0.0633	0.6192	G/A	0.01995	0.3224
rs55693520	1272800	T/C	0.0026 *	1	T/C	0.00909 *	0.5872
rs3829224	1276327	A/G	0.2732	0.1588	A/G	0.08711	0.6702
rs199967813	1276738	A/G	0.026	0.1632
rs55741856	1277953	A/G	0.0029 *	1
rs192744525	1280193	A/G	0.0256	0.4094
rs55856616	1280238	A/G	0.0029 *	1	A/G	0.0951	0.3112
rs199785958	1282744	C/T	0.025	0.2651
* rare variants (MAF <= 0.0162) in CADM
