# Supplementary material for: Common and rare exonic MUC5B variants associated with type 2 diabetes in Han Chinese
Source: PLoS One. 2017 Mar 27;12(3):e0173784. doi: 10.1371/journal.pone.0173784 (PMC5367689; doi:10.1371/journal.pone.0173784)
Supplement: S3 Table — (XLSX) [file pone.0173784.s004.xlsx]

## Sheet: muc5b_hap_assoc_plink
Table S3: MUC5B haplotype frequencies and associations with T2D
First SNP		Last SNP
Position (bp)	SNPs	Postion (bp)	SNPs	Haplotypes	Num. of SNPs	Freq.	Odd ratios	P values*
1247458	rs2075853	1262540	rs201894106	CGCT	4	0.0171	0.0536	2.36e-07
1256409	rs80298911	1262540	rs201894106	GCT	3	0.0278	0.142	7.64e-10
1256409	rs80298911	1262540	rs201894106	GCC	3	0.962	3.86	9.85e-10
1256409	rs80298911	1263523	rs1541314	GCTG	4	0.0253	0.119	1.7e-09
1256409	rs80298911	1264292	AX-83424181	GCTGCC	6	0.0252	0.119	1.88e-09
1256409	rs80298911	1263776	rs2943510	GCTGC	5	0.0252	0.119	1.89e-09
1256409	rs80298911	1266617	rs12282798	GCTGCCC	7	0.0233	0.0301	7.45e-08
1256409	rs80298911	1263523	rs1541314	GCCG	4	0.902	1.81	8.07e-07
1256409	rs80298911	1263776	rs2943510	GCCGC	5	0.899	1.73	2.37e-06
1256409	rs80298911	1264292	AX-83424181	GCCGCC	6	0.898	1.71	3.79e-06
1261561	rs200226020	1262540	rs201894106	CC	2	0.969	6.29	1.14e-10
1261561	rs200226020	1262540	rs201894106	CT	2	0.027	0.133	9.5e-10
1261561	rs200226020	1263523	rs1541314	CTG	3	0.0255	0.12	1.52e-09
1261561	rs200226020	1263776	rs2943510	CTGC	4	0.0253	0.12	1.68e-09
1261561	rs200226020	1264292	AX-83424181	CTGCC	5	0.0253	0.12	1.68e-09
1261561	rs200226020	1266617	rs12282798	CTGCCC	6	0.0234	0.0308	6.93e-08
1261561	rs200226020	1263523	rs1541314	CCG	3	0.908	1.89	2.52e-07
1261561	rs200226020	1263776	rs2943510	CCGC	4	0.904	1.81	8.26e-07
1261561	rs200226020	1264292	AX-83424181	CCGCC	5	0.904	1.78	1.37e-06
1261561	rs200226020	1266617	rs12282798	CCGCCC	6	0.901	1.66	1.36e-05
1262540	rs201894106	1262540	rs201894106	T	1	0.0284	0.141	5.01e-10
1262540	rs201894106	1262540	rs201894106	C	1	0.972	7.08	5.01e-10
1262540	rs201894106	1263776	rs2943510	TGC	3	0.0258	0.119	1.21e-09
1262540	rs201894106	1264292	AX-83424181	TGCC	4	0.0258	0.119	1.21e-09
1262540	rs201894106	1263523	rs1541314	TG	2	0.0257	0.12	1.37e-09
1262540	rs201894106	1266617	rs12282798	TGCCC	5	0.0239	0.0318	4.94e-08
1262540	rs201894106	1263523	rs1541314	CG	2	0.912	1.85	9.73e-07
1262540	rs201894106	1263776	rs2943510	CGC	3	0.908	1.76	2.92e-06
1262540	rs201894106	1264292	AX-83424181	CGCC	4	0.907	1.74	4.75e-06
1272527	rs202131299	1277953	rs55741856	CGACGAG	7	0.0164	0.0113	2.85e-07
1272800	rs55693520	1277953	rs55741856	CGAG	4	0.0193	0.0187	1.05e-07
1272800	rs55693520	1276738	rs199967813	CGA	3	0.0193	0.0186	1.08e-07
1272800	rs55693520	1280193	rs192744525	CGAGA	5	0.0165	0.00655	2.79e-06
1272800	rs55693520	1280238	rs55856616	CGAGAG	6	0.0165	0.00656	2.79e-06
1272800	rs55693520	1282744	rs199785958	CGAGAGC	7	0.0167	0.00504	2.43e-05
1276327	rs3829224	1277953	rs55741856	GAG	3	0.0193	0.0186	1.07e-07
1276327	rs3829224	1276738	rs199967813	GA	2	0.0193	0.0183	1.14e-07
1276327	rs3829224	1282744	rs199785958	GAGAGC	6	0.0169	0.0153	5.95e-07
1276327	rs3829224	1280238	rs55856616	GAGAG	5	0.0165	0.00656	2.79e-06
1276327	rs3829224	1280193	rs192744525	GAGA	4	0.0164	0.00635	2.99e-06
1276738	rs199967813	1277953	rs55741856	GG	2	0.971	7.85	2.51e-10
1276738	rs199967813	1280193	rs192744525	GGG	3	0.964	4.17	1.09e-09
1276738	rs199967813	1280238	rs55856616	GGGG	4	0.962	3.58	2.88e-09
1276738	rs199967813	1282744	rs199785958	GGGGT	5	0.961	3.47	4.41e-09
1276738	rs199967813	1276738	rs199967813	A	1	0.026	0.0365	2.11e-08
1276738	rs199967813	1276738	rs199967813	G	1	0.974	27.4	2.11e-08
1276738	rs199967813	1277953	rs55741856	AG	2	0.0257	0.0368	2.28e-08
1276738	rs199967813	1282744	rs199785958	AGAGC	5	0.0236	0.0353	9.02e-08
1276738	rs199967813	1280193	rs192744525	AGA	3	0.0232	0.0225	9.39e-07
1276738	rs199967813	1280238	rs55856616	AGAG	4	0.0232	0.0225	9.39e-07
1277953	rs55741856	1282744	rs199785958	GGGT	4	0.963	3.49	6.68e-09
1277953	rs55741856	1280238	rs55856616	GAG	3	0.0254	0.18	2.04e-08
1277953	rs55741856	1280193	rs192744525	GA	2	0.0252	0.181	2.39e-08
1277953	rs55741856	1282744	rs199785958	GAGC	4	0.0231	0.0366	1.05e-07
1277953	rs55741856	1280193	rs192744525	GG	2	0.972	3.59	4.03e-07
1277953	rs55741856	1280238	rs55856616	GGG	3	0.969	3.08	8.97e-07
1280193	rs192744525	1282744	rs199785958	GGT	3	0.965	4.4	5.73e-10
1280193	rs192744525	1280193	rs192744525	A	1	0.0256	0.191	2.72e-08
1280193	rs192744525	1280193	rs192744525	G	1	0.974	5.24	2.72e-08
1280193	rs192744525	1280238	rs55856616	AG	2	0.0254	0.193	3.57e-08
1280193	rs192744525	1280238	rs55856616	GG	2	0.972	3.98	8.89e-08
1280193	rs192744525	1282744	rs199785958	AGC	3	0.0231	0.0366	1.06e-07
1280238	rs55856616	1282744	rs199785958	GT	2	0.972	9.61	2.14e-10
1280238	rs55856616	1282744	rs199785958	GC	2	0.0247	0.0382	3.39e-08
1282744	rs199785958	1282744	rs199785958	C	1	0.025	0.0377	3.01e-08
1282744	rs199785958	1282744	rs199785958	T	1	0.975	26.5	3.01e-08
* Bonferroni correction = 0.05/1553=3.2E-5
